# Supplementary material for: Identification and characterization of CsYP in regulating chloroplast development and cucumber peel color
Source: Hortic Res. 2026 Mar 2;13(5):uhag043. doi: 10.1093/hr/uhag043 (PMC13156030; doi:10.1093/hr/uhag043)
Supplement: Web_Material_uhag043 [file web_material_uhag043.zip]

Archive with 2 entries (2 files):
- Supplemental Tables.docx
- Supplementary Data Figure.docx
